# Supplementary material for: RNA sequencing and functional studies of patient-derived cells reveal that neurexin-1 and regulators of this pathway are associated with poor outcomes in Ewing sarcoma
Source: Cell Oncol (Dordr). 2021 Aug 17;44(5):1065–85. doi: 10.1007/s13402-021-00619-8 (PMC8516792; doi:10.1007/s13402-021-00619-8)
Supplement: Supplementary file 4 — (XLSX 13 kb) [file 13402_2021_619_MOESM4_ESM.xlsx]

## Sheet:  AF3 TS1
Additional file 3 Table S1
	RTqPCR target gene	RTqPCR assay product code	Exon location of PCR	Concentration	Positive control cell line
		(Applied Biosystems, Thermo Fisher Scientific) or primer and probe sequence (5’-3’)
	CCDC190	Hs02341659_m1	2/3	1x	TTC 466
	NRXN1	Hs00611317_m1	19/20	1x	SHSY5Y
	PIEZO2	Hs00926225_m1	51/52	1x	HEPG2
	SLC38A11	Hs01084890_m1	9/10	1x	BE(2)C
	TLR4	Hs00152939_m1	3/4	1x	HL60
	CD99	Hs00908458_m1	8/9	1x	TC-32
	NRXN1-α	Forward primer: GGACGGTCAGGTACCATTTCTG	9/10	200nM	BE(2)C
		Reverse primer: CCATAGTTGAGCAGAGCAGTCC	10	200nM
		Probe: CCAGAATCTCACTCTCACCAGGAGC	10	100nM
	NRXN1-β	Forward primer: GCTTTGGATAGTCCCGCTCACC	17/18	200nM	Osteomyelitis primary cell culture
		Reverse primer: GATGCCGGTGACCTGTAGATTG	17/18	200nM
		Probe: GCACTGAATGATGCTTGCTGCTGC	17/18	100nM
	Positive control cell lines, PCR exon location, custom RTqPCR assay details (Applied Biosystems) and primer (Sigma-Aldrich) and probe (Life Technologies) sequences with the final concentration of custom assay or primers and probe in the PCR reaction mix.
	Protein target	Positive control cell line/tissue	Fixation method	Fixation conditions	Permeabilisation method	Permeabilisation conditions	Primary antibody	Concentration or dilution	Primary antibody incubation conditions
	CD99	TC-32, ES tissue	4% paraformaldehyde (Sigma-Aldrich) in PBS (Sigma-Aldrich)	20min room temperature	NA	NA	M3601, clone 12E7, Dako (Agilent Technologies), mouse monoclonal	01:50:00	30min room temperature
	Pan neurexin-1	SH-SY-5Y	4% paraformaldehyde in PBS	15min room temperature	0.1% triton-X (Amersham Biosciences) in PBS	10min room temperature	ABN161-I, Millipore, Rabbit polyclonal	1g/ml	16h 4oC
		SHSY5Y (paraffin embedded)	Deparaffinisation: xylene (2min) and ethanol (100%, 90%, 70%, 1min)				ABN161-I, Millipore, Rabbit polyclonal	1g/ml	1h room temperature
			Antigen retrieval: boiling 10mM citric acid in ddH2O (Ph6; 12min)
	ELFN2	U2OS	4% paraformaldehyde in PBS	15min room temperature	0.1% triton-X in PBS	10min room temperature	PA5-51454, Thermo Fisher Scientific; Rabbit polyclonal	2g/ml	16h 4oC
	SLC38A11	BE(2)C, normal lymph node tissue	Methanol:acetone (50:50, Merck Biosciences)	2 x 2 min room temperature	NA	NA	PA5-60362, Thermo Fisher Scientific; Rabbit polyclonal	1g/ml	16h 4oC
	CCDC190	Normal liver tissue	Methanol:acetone	2 x 2 min room temperature	NA	NA	PA5-55907, Thermo Fisher Scientific; Rabbit polyclonal	1g/ml	16h 4oC
	NLGN4X	U2OS, normal brain tissue	4% paraformaldehyde in PBS	15min room temperature	0.1% triton-X in PBS	5min room temperature	14-9158-82, Thermo Fisher Scientific; Mouse monoclonal IgG2	5g/ml	1h room temperature
	NXPH3	Brain tissue	4% paraformaldehyde in PBS	15min room temperature	0.1% triton-X in PBS	5min room temperature	PA5-39289, Thermo Fisher Scientific; Rabbit polyclonal	20g/ml	1h room temperature
	APBA1	SHSY5Y	4% paraformaldehyde in PBS	15min room temperature	0.1% triton-X in PBS	5min room temperature	PA5-66374, Thermo Fisher Scientific; Rabbit polyclonal	6g/ml	1h room temperature
	Experimental conditions for IHC and ICC, positive control cell lines and tissues, antibody details and concentrations.
