# Supplementary material for: RNA sequencing and functional studies of patient-derived cells reveal that neurexin-1 and regulators of this pathway are associated with poor outcomes in Ewing sarcoma
Source: Cell Oncol (Dordr). 2021 Aug 17;44(5):1065–85. doi: 10.1007/s13402-021-00619-8 (PMC8516792; doi:10.1007/s13402-021-00619-8)
Supplement: Supplementary file 6 — (XLSX 13 kb) [file 13402_2021_619_MOESM6_ESM.xlsx]

## Sheet: AF5 TS2
Additional file 5 Table S2
	Sample number	Confirmation cells are Ewing's sarcoma						Functional characterisation of cells				Clinical status of patients from which cells derived
		Typical or atypical cytology; 1=typical, 2=atypical, 3=intermediate (typical and atypical).	FISH; 1= cells positive for EWSR1 breakapart probe.	RT-PCR; 0=negative, 1= positive EWSR1-FLi1 type I, 2=EWSR1-FLi1 type II, 3=EWSR1-ERG	ICC; intensity of staining; 0=negative, 1=low expression, 2=medium expression, 3=high expression.	WB; 0=negative, 1=low expression < positive control, 2=high expression > positive control.	Total RNA sequencing (1=yes, 0=no)	The percentage of progeny producing cells after 21 days; colonies were calculated as the mean number of cell populations containing >5 cells expressed as a percentage of the total number of individual cells seeded.	Percentage of colonies remaining; number of colonies following chemotherapy treatment expressed as a percentage of the number of colonies in the vehicle control treated cells (±standard deviation).		Migration index (MI); total migrated area expressed relative to the spheroid core at each time point (mean±SEM).	Time to a first event (days)	Event status (relapse or death= 1 or no event = 0)	Follow up time (days)	Current disease status (deceased=1, alive=0)	Metastasis at diagnosis (1=yes, 0=no)
			EWSR1 gene fusion		CD99				Doxorubicin (200nM)	Vincristine (200nM)
	1	1	1	1	1	1	1	9.83333	47±30	53±37	97.6004	469	1	700	1	1
	2	1	NA	1	1	0	0	5.26667	41±1.5	40±11	62.4343	1016	1	3882	1	0
	3	1	1	1	1	0	1	6.5625	49±3	66±11	30.5946	310	1	585	1	0
	4	1	1	1	1	NA	0	7.29167	49±12	66±6	73.4129	5587	0	5587	0	0
	5	1	1	NA	1	1	1	16.1458	27±12	26±9	99.9877	243	1	7397	0	1
	6	2	1	1	1	1	1	14.0625	94±9	66±60	55.5317	6699	0	6699	0	0
	7	1	NA	1	1	NA	0	2.70833	88±27	105±16	59.5497	86	1	86	1	1
	8	3	1	1	1	1	1	17.1875	34±4	34±3	35.17	583	1	1142	1	0
	9	3	1	NA	1	1	1	0.3	26±6	27±2	40.6163	1477	1	2874	1	0
	10	3	1	1	1	NA	0	5.63087	34±3	39±0.3	20.96	437	1	615	1	0
	11	2	1	1	1	1	1	21.3542	66±24	61±22	61.9701	NA	NA	NA	NA	NA
	12	2	1	0	1	1	0	6.13426	NA	NA	NA	5844	0	5844	0	0
	13	1	1	NA	1	1	0	6.97917	57±44	44±6	24.8105	161	1	658	0	0
	14	1	1	2	1	1	1	32.19	15±1	11±3	25.1545	314	1	702	1	1
	15	1	NA	2	1	1	1	13.54	17±5	13±1	27.88	314	1	702	1	1
	16	1	1	1	2	1	1	8.125	30±2	31±2	18.1697	93	1	417	1	1
	17	1	1	1	1	1	1	13.2292	10±2	8±4	48.5177	93	1	417	1	1
	18	1	1	0	2	1	1	3.96	28±13	30±19	16.55	957	0	957	0	0
	19	1	1	0	2	1	1	4.37	20±14	20±7	10.79	957	0	957	0	0
	20	1	1	1	2	0	1	7.81	37±29	39±31	10.4556	1128	0	1128	0	0
	21	1	1	1	2	1	1	8.13	43±37	36±29	13.4733	1128	0	1128	0	0
	22	2	1	1	2	1	1	1.56	NA	NA	19.03	507	1	1145	0	0
	23	1	1	1	1	1	1	30.78	29±8	26±2	10.89	504	1	1009	1	0
	24	2	NA	2	2	1	1	3.02	46±45	71±50	13.41	NA	NA	NA	NA	NA
	25	2	1	2	2	1	1	4.89	72±59	68±53	53.51	NA	NA	NA	NA	NA
	26	3	1	1	1	1	1	0.42	104±12	109±14	19.65	866	0	866	0	1
	27	1	1	1	2	1	1	16.56	16±7	20±9	9.972	498	0	498	0	1
	28	1	1	1	2	NA	1	4.38	55±19	67±31	7.799	498	0	498	0	1
	29	1	1	NA	1	NA	1	NA	NA	NA	NA	376	1	542	1	1
	30	1	1	NA	2	NA	1	1.042	57±8	58±17	21.417	376	1	542	1	1
	31	1	1	NA	2	NA	0	0.104384	19.1±7	27.6±6	14.5374	478	0	478	0	1
	32	1	1	NA	2	NA	0	0.313152	19.34±12	27.2±9	14.7441	478	0	478	0	1
