# Supplementary material for: RNA sequencing and functional studies of patient-derived cells reveal that neurexin-1 and regulators of this pathway are associated with poor outcomes in Ewing sarcoma
Source: Cell Oncol (Dordr). 2021 Aug 17;44(5):1065–85. doi: 10.1007/s13402-021-00619-8 (PMC8516792; doi:10.1007/s13402-021-00619-8)
Supplement: Supplementary file 8 — (XLSX 12 kb) [file 13402_2021_619_MOESM8_ESM.xlsx]

## Sheet: AF7 TS4
Additional file 7 Table S4
	Gene name	Protein name	Mean RNA read count (±s.d.) of patient-derived ES and ES-CSCs, determined by total RNA sequencing.	Rank based on mean RNA count from RNA sequencing	Surfaceome status	Summary	Reference
	UTS2	Urotensin 2	3±1	28 421	Gold	The overall survival of the 13 ES patients was correlated with corresponding transcriptome data following analysis of chemo-naïve tissue by RNA sequencing. Three ligands, including IGF2, were upregulated in patients with a shorter survival time.	Chen, Y., A.C. Hesla, Y. Lin, M. Ghaderi, M. Liu, C. Yang, et al. Transcriptome profiling of Ewing sarcomas - treatment resistance pathways and IGF-dependency. Mol Oncol. 2020;14:1101-1117.
	CCK	Cholecystokinin	not expressed	NA	Gold
	IGF2	Insulin Like Growth Factor 2	572±1 146	9 394	Gold
	POSTN	Periostin	181 601±337 125	22	Non surface
	FGFR1	Fibroblast growth factor receptor	10 720 ±5935	849	Gold	Exome and whole genome sequencing initially identified an FGFR1 mutation in an ES patient. Using a real-time PCR based method, 31.7% of ES patients contained a gain of the FGFR1 locus.	Agelopoulos, K., G.H. Richter, E. Schmidt, U. Dirksen, K. von Heyking, B. Moser, et al. Deep Sequencing in Conjunction with Expression and Functional Analyses Reveals Activation of FGFR1 in Ewing Sarcoma. Clin Cancer Res. 2015;21:4935-46.
	LINGO1	Leucine Rich Repeat And Ig Domain Containing 1	22±60	18 259	Silver	RNA sequencing data from 3 ES cell lines and 2 MSC cell lines were compared; 10 genes with high expression in all 3 ES cell lines and very or absent expression in MSC cell lines were identified.	.
	KCNN1	Potassium Calcium-Activated Channel Subfamily N Member 1	8±16	22 969	Silver
	ITM2A	Integral Membrane Protein 2A	138±555	12 578	Bronze
	ADRA1D	Alpha-1D adrenergic receptor	122±100	12 861	Silver
	SLC24A3	Solute Carrier Family 24 Member 3	176±288	12 044	Non surface
	SLC29A4	Solute Carrier Family 29 Member 4	134±93	12 651	Non surface
	CACNA1H	Calcium Voltage-Gated Channel Subunit Alpha1 H	240±1 027	11 408	Silver
	CDH23	Cadherin-23	not expressed	NA	Silver
	GPR64	G protein-coupled receptor 64	206±304	11 712	Gold
	PTGER3	Prostaglandin E Receptor 3	61±193	14 591	Silver
