# Supplementary material for: RNA sequencing and functional studies of patient-derived cells reveal that neurexin-1 and regulators of this pathway are associated with poor outcomes in Ewing sarcoma
Source: Cell Oncol (Dordr). 2021 Aug 17;44(5):1065–85. doi: 10.1007/s13402-021-00619-8 (PMC8516792; doi:10.1007/s13402-021-00619-8)
Supplement: Supplementary file 9 — (XLSX 14 kb) [file 13402_2021_619_MOESM9_ESM.xlsx]

## Sheet: AF8 TS5
Additional file 8 Table S5
	Sample	Sequenced (1=yes, 0=no)	RNA expression detected by RTqPCR; 2-∆∆Ct by normalisation of target Ct values to PPIA and the positive control cell line.								Protein expression by ICC; H score calculated by counting the number of positive cells out of 100 and the intensity of staining (0=negative, 1=low expression, 2=medium expression, 3=high expression)
			Neurexin-1	ELFN2	TLR4	CCDC190	SLC38A11	PIEZO2	Neurexin-1α	Neurexin-1β	Neurexin-1	ELFN2	SLC38A11	CCDC190
	1	1	0.00225408	0.00913375	0.611137	0.303092	0.00254307	0.440533	0.00439833	0.0120207	300	300	38	243
	2	0	NA	NA	NA	NA	NA	NA	NA	NA	NA	NA	NA	NA
	3	1	0.0114362	0.00157691	1.59345	0.719228	0.0277153	0.0222964	NA	NA	189	NA	NA	NA
	4	0	NA	NA	NA	NA	NA	NA	NA	NA	80	200	0	0
	5	1	0.00307603	0.00571555	2.30042	6.30992	NA	0.10714	0.002083	0.00861833	300	300	100	72
	6	1	0.01053	0.0117793	1.62059	15.3508	0.0295098	0.00993111	NA	NA	300	300	NA	NA
	7	0	NA	NA	NA	NA	NA	NA	NA	NA	NA	NA	NA	NA
	8	1	0.0024061	0.00790977	0.832444	0.946126	0.00149698	2.66724	NA	NA	200	52	0	14
	9	0	0.0075646	0.00208876	2.22888	13.7081	NA	0.0957527	NA	NA	200	16	49	52
	10	0	NA	NA	NA	NA	NA	NA	NA	NA	95.4545	200	90	87
	11	0	0.00430588	0.0411986	1.5159	0.395409	0.00488772	0.561877	NA	NA	300	300	85	0
	12	0	NA	NA	NA	NA	NA	NA	NA	NA	NA	NA	NA	NA
	13	0	NA	NA	NA	NA	NA	NA	NA	NA	NA	NA	NA	NA
	14	1	0.0023364	0.00255343	0.604754	0.241715	0.00170022	2.26622	0.00281133	0.007297	196	180	31	74
	15	1	0.0020182	0.00489776	0.268469	0.0600985	0.00122643	0.0808976	0.000438033	0.002426	172	300	0	0
	16	1	NA	NA	NA	NA	NA	NA	NA	NA	100	100	21	291
	17	1	0.00791281	0.0809455	0.944599	1.70846	0.0244263	4.04497	0.0121887	0.00621433	100	100	2	0
	18	1	0.0343139	0.00354168	0.94638	2.60168	0.0180581	0.719867	0.0440427	0.00929333	200	200	0	24
	19	1	0.0519438	0.0134905	1.45945	1.75247	0.0379773	21.3495	NA	NA	300	200	97	58
	20	1	0.00205562	0.00385659	0.631658	0.937577	0.0556853	0.036719	NA	NA	200	0	15	86
	21	1	0.00299536	0.00193584	3.16369	1.56532	0.0569867	0.959076	NA	NA	100	300	6	0
	22	1	0.00633559	0.0147133	0.422196	3.09819	0.0127372	2.6159	NA	NA	300	200	0	0
	23	1	0.00764847	0.0274457	0.428178	0.899549	0.00160218	2.81279	0.0106353	0.00325267	200	300	12	26
	24	1	0.10924	0.00264198	0.495668	0.195813	0.00619778	2.25684	NA	NA	300	300	28	168
	25	1	0.00549528	0.00430381	0.370769	0.532683	0.00988936	0.511191	0.00358	0.0119197	300	300	100	31
	26	1	0.00201928	0.0206505	0.890295	1.23142	0.0533697	3.37382	0.000104067	0.010876	200	300	100	156
	27	1	0.00313726	0.00647137	1.21122	1.29097	0.0129671	3.80046	NA	NA	100	300	48	216
	28	1	0.00679143	0.0383531	1.30018	2.02576	0.0111307	0.385467	NA	NA	200	300	100	300
	29	1	NA	NA	NA	NA	NA	NA	NA	NA	NA	NA	NA	NA
	30	1	0.00147948	0.0368827	1.26448	6.26049	0.00730647	1.65447	NA	NA	300	172	100	102
	31	0	0.983733	0.231032	0.100127	0.963195	0.00154896	1.26767	NA	NA	300	300	7	4
	32	0	0.098173	0.283958	0.134697	0.0625218	0.000568888	0.55735	2.20667e-05	0.720345	294	300	10	285
	33	0	0.00508779	0.00670792	1.27424	0.866554	0.0126408	0.754178	NA	NA	300	160	62	72
	34	0	NA	NA	NA	NA	NA	NA	NA	NA	200	300	6	NA
	35	0	0.00277631	0.0486597	0.248603	7.91018	0.0749287	0.265134	0.006991	0.00701233	200	200	4	92
