# Supplementary material for: RNA sequencing and functional studies of patient-derived cells reveal that neurexin-1 and regulators of this pathway are associated with poor outcomes in Ewing sarcoma
Source: Cell Oncol (Dordr). 2021 Aug 17;44(5):1065–85. doi: 10.1007/s13402-021-00619-8 (PMC8516792; doi:10.1007/s13402-021-00619-8)
Supplement: Supplementary file 10 — (XLSX 16 kb) [file 13402_2021_619_MOESM10_ESM.xlsx]

## Sheet: AF9 TS6
Additional file 9 Table S6
ES tissue study cohort	Sample number	Age at diagnosis (years)	Metastasis at diagnosis (1=metastasis, 0=no metastasis)	Time to a first event (days)	Patient event status (relapse or death= 1, no event=0)	Follow up time (days)	Current disease status (deceased=1, alive=0)	Immunohistochemistry derived H score (scoring number of positive cells out of 100 and intensity of expression)
								Neurexin-1	ELFN2	CCDC190	SLC38A11	APBA1	NXPH3	NLGN4X
1	36.Dx	12	NA	478	0	478	0	300	300	6	0	300	3	200
	37.Dx	14	0	973	1	1564	0	17	192	6	200	300	24	200
	38.Dx	38	0	1110	1	1448	0	300	300	15	0	200	7	48
	39.Dx	4	1	252	1	371	1	300	96	0	0	100	30	100
	40.Dx	15	0	2655	0	2655	0	80	200	0	0	18	0	300
	41.Dx	18	0	2154	0	2154	0	153	110	18	154	0	0	234
	42.Dx	14	1	2238	0	2238	0	44	150	72	2	100	0	300
	43.Dx	NA	NA	NA	NA	NA	NA	0	5	56	0	0	0	195
	44.Dx	20	NA	NA	NA	NA	NA	300	300	6	21	12	24	100
	45.Dx	9	0	1037	1	1092	1	300	11	0	0	100	21	300
	46.Dx	12	0	3162	0	3162	0	20	0	0	2	300	84	93
	47.Dx	14	0	1290	1	2576	1	300	300	36	0	7	0	300
	48.Dx	15	0	2579	0	2579	0	126	300	201	3	23	0	20
	49.Dx	16	1	105	1	367	1	9	300	66	12	10	24	300
	50.Dx	6	1	307	0	307	0	300	300	9	0	75	0	300
	51.Dx	NA	NA	NA	NA	NA	NA	300	200	0	0	100	10	150
	52.Dx	NA	NA	NA	NA	NA	NA	3	201	69	162	200	0	100
	53.Dx	NA	NA	NA	NA	NA	NA	4	300	201	96	0	300	300
	54.Dx	NA	NA	NA	NA	NA	NA	13	72	0	0	100	0	300
	55.Dx	3	NA	NA	NA	NA	NA	0	0	0	0	160	64	91
	56.Dx	15	0	325	1	952	1	300	150	27	1	150	10	300
	57.Dx	NA	NA	NA	NA	NA	NA	159	22	12	0	52	50	52
	58.Dx	1	0	109	1	240	1	200	200	6	0	0	NA	165
	59.Dx	NA	NA	NA	NA	NA	NA	40	300	130	0	0	0	22
	60.Dx	16	0	613	1	958	1	300	201	69	6	0	76	184
	61.Dx	NA	NA	NA	NA	NA	NA	200	200	0	9	NA	NA	NA
	62.Dx	12	1	4536	0	4536	0	300	300	30	36	12	51	300
	63.Dx	19	0	492	1	641	1	300	300	159	6	6	NA	300
	64.Dx	7	0	1965	0	1965	0	30	300	57	6	100	16	300
	65.Dx	14	1	3181	0	3181	0	90	300	246	0	300	12	NA
	66.Dx	14	1	1253	0	1253	0	34	NA	NA	0	NA	NA	NA
	67.Dx	15	1	561	1	561	1	35	300	192	0	300	2	300
	68.Dx	14	1	1519	0	1519	0	300	200	NA	NA	200	12	300
	69.Dx	11	0	1161	0	1161	0	100	300	69	0	171	10	255
	70.Dx	25	0	1008	0	1008	0	130	174	0	0	200	50	300
	71.Dx	11	NA	1164	1	1164	0	100	200	0	0	NA	NA	200
	72.Dx	13	0	1226	0	1226	0	300	180	15	0	63	0	300
	73.Dx	NA	NA	NA	NA	NA	NA	300	300	75	36	NA	NA	300
	74.Dx	12	0	372	1	448	1	38	36	21	0	100	5	300
	75.Dx	NA	NA	NA	NA	NA	NA	72	136	0	2	300	141	300
	76.Dx	10	0	225	0	225	0	200	200	18	1	200	3	195
	77.Dx	10	NA	1294	0	1294	0	204	81	60	42	NA	210	NA
	78.Dx	28	0	546	1	873	1	300	62	12	0	0	33	129
	79.Dx	17	1	681	0	681	0	300	300	0	0	150	3	200
	80.Dx	11	1	866	0	866	0	300	300	0	0	111	51	129
	81.Dx	15	1	504	1	1009	1	200	200	0	0	0	0	24
	82.Dx	7	0	376	1	542	1	300	300	0	0	0	30	150
2	83.DxP	NA	0	1221	0	1221	0	140	NA
	84.DxP		1	66	1	371	1	14
	85.DxP		1	NA	NA	NA	NA	0
	86.DxP		0	221	1	617	1	21
	87.DxP		1	546	1	653	1	246
	88.DxP		1	847	0	847	0	0
	89.DxP		1	342	1	1072	1	15
	90.DxP		0	2912	0	2912	0	3
	91.DxP		1	915	1	2432	1	0
	92.DxP		0	978	1	2227	1	85
	93.DxP		0	1776	0	1776	0	30
	94.DxP		1	335	1	951	1	150
	95.DxP		1	482	1	665	1	50
	96.DxP		0	1719	0	1719	0	30
	97.DxP		1	482	1	623	1	120
	98.DxP		0	5350	0	5350	0	28
	99.DxP		0	4524	0	4524	0	10
	100.DxP		1	4686	0	4686	0	150
	101.DxP		0	5194	0	5194	0	93
	102.DxP		0	4352	1	4352	1	3
	103.DxP		1	993	1	2089	1	114
	104.DxP		0	1963	1	2937	1	136
	105.DxP		0	5139	0	5139	0	5
	106.DxP		0	1629	1	1629	1	267
	107.DxP		0	940	1	2047	1	15
	108.DxP		0	3625	0	3625	0	120
	109.DxP		0	597	1	720	1	300
	110.DxP		0	2240	0	2240	0	150
	111.DxP		0	362	1	1184	1	182
	112.DxP		1	2112	0	2112	0	18
	113.DxP		0	3944	0	3944	0	30
	114.DxP		0	3087	0	3087	0	0
	115.DxP		1	4184	0	4184	0	300
	116.DxP		1	494	1	3822	1	240
	117.DxP		0	3269	0	3269	0	40
	118.DxP		1	2993	0	2993	0	99
	119.DxP		0	2772	0	2772	0	50
